# Supplementary material for: Allelic Variation of Helicobacter pylori vacA Gene and Its Association with Gastric Pathologies in Clinical Samples Collected in Jordan
Source: Microorganisms. 2025 Aug 7;13(8):1841. doi: 10.3390/microorganisms13081841 (PMC12388764; doi:10.3390/microorganisms13081841)
Supplement: Supplementary file 1 [file microorganisms-13-01841-s001.zip]

Archive with 1 entries (1 files):
- microorganisms-3697065-supplementary.pdf
